# Supplementary material for: Relationship between the Phenylpropanoid Pathway and Dwarfism of Paspalum seashore Based on RNA-Seq and iTRAQ
Source: Int J Mol Sci. 2021 Sep 3;22(17):9568. doi: 10.3390/ijms22179568 (PMC8431245; doi:10.3390/ijms22179568)
Supplement: Supplementary file 1 [file ijms-22-09568-s001.zip]

Archive with 6 entries (6 files):
- supplementary files/Figure S1.pdf
- supplementary files/Table S1.pdf
- supplementary files/Table S2.pdf
- supplementary files/Table S3.pdf
- supplementary files/Table S4.pdf
- supplementary files/Table S5.pdf
